# Supplementary material for: First-line modified FOLFOX plus/minus nivolumab and Ipilimumab or FLOT plus nivolumab in advanced gastroesophageal adenocarcinoma: a phase II multi-cohort IKF-AIO-MOONLIGHT trial
Source: Nat Commun. 2026 Feb 27;17:2072. doi: 10.1038/s41467-026-69622-7 (PMC12948978; doi:10.1038/s41467-026-69622-7)
Supplement: Supplementary file 3 — Supplementary Dataset 1 [file 41467_2026_69622_MOESM3_ESM.xlsx]

## Sheet: Tabelle1
Most common AEs*	Arm A/A1 N=89			Arm A2 N=60			Arm B N=60			Arm C N=52
	Grade 1-2	Grade 3-4	Grade	Grade 1-2	Grade 3-4	Grade	Grade 1-2	Grade 3-4	Grade	Grade 1-2	Grade 3-4	Grade
			5			5			5			5
Acute kidney injury	6 (7%)	5 (6%)		1 (2%)	1 (2%)	1 (2%)		1 (2%)		2 (4%)	2 (4%)
Alanine aminotransferase increased	2 (2%)	5 (6%)			2 (3%)			2 (3%)		2 (4%)
Alkaline phosphatase increased	2 (2%)	3 (3%)		3 (5%)	1 (2%)		2 (3%)				4 (8%)
Alopecia	11 (12%)			14 (23%)			12 (20%)			26 (50%)
Anemia	14 (16%)	10 (11%)		11 (18%)	7 (12%)		7 (12%)	5 (8%)		8 (15%)	6 (12%)
Anorexia	20 (23%)	2 (2%)		13 (23%)			16 (27%)			9 (17%)
Ascites	7 (8%)	4 (4%)		3 (5%)	2 (3%)		3 (5%)	1 (2%)		2 (4%)	3 (6%)	2 (4%)
Catheter related infection		9 (10%)			4 (7%)			3 (5%)		3 (6%)	3 (6%)
Cerebral abcess			1 (1%)
Chills	19 (21%)			7 (12%)			2 (3%)			14 (27%)
Cholecystitis						1 (2%)
Constipation	24 (27%)	1 (1%)		24 (40%)	1 (2%)		13 (22%)			11 (21%)	1 (2%)
Death NOS						1 (2%)			1 (2%)
Deterioration of general condition	5 (6%)	6 (7%)	2 (2%)	1 (2%)	2 (3%)	2 (3%)	2 (3%)		2 (3%)	2 (4%)	2 (4%)	2 (4%)
Diarrhea	31 (35%)	4 (4%)		21 (35%)	3 (5%)		25 (42%)	1 (2%)		21 (40%)	2 (4%)
Dysphagia	15 (17%)	2 (2%)		5 (8%)	1 (2%)		7 (12%)	3 (5%)		2 (4%)	2 (4%)
Dyspnea	20 (23%)	2 (2%)		13 (22%)	3 (5%)		6 (10%)	2 (3%)		10 (19%)	2 (4%)
Edema cerebral									1 (2%)
Fatigue	44 (49%)	7 (8%)		25 (42%)	4 (7%)		35 (58%)	1 (2%)		28 (54%)	2 (4%)
Fever	29 (33%)	4 (4%)		13 (22%)	1 (2%)		7 (12%)			14 (27%)	1 (2%)
Gallbladder obstruction			1 (1%)
Gastric perforation												1 (2%)
Heart failure		2 (2%)	1 (1%)				1 (2%)
Hepatitis (autoimmune)		1 (1%)	1 (1%)
Hollow organ perforation												1 (2%)
Hypertension	3 (3%)	7 (8%)		1 (2%)	1 (2%)		1 (2%)	1 (2%)		1 (2%)
Lipase increased	2 (2%)	5 (6%)		1 (2%)	2 (3%)		2 (3%)			2 (4%)	3 (6%)
Lung infection	1 (1%)	6 (7%)			4 (6%)	1 (1%)		3 (5%)	4 (6%)		4 (8%)
Lyell syndrom			1 (1%)
Malignant neoplasm progression						1 (1%)
Mucositis oral	22 (25%)	1 (1%)		14 (23%)	2 (3%)		14 (23%)			8 (15%)
Myocardial infarction		1 (1%)	1 (1%)		1 (2%)
Nausea	46 (52%)	7 (8%)		28 (47%)	3 (5%)		31 (52%)	1 (2%)		20 (39%)	2 (4%)
Neutrophil count decreased	3 (3%)	35 (39%)		3 (5%)	14 (23%)		4 (7%)	11 (18%)		4 (7%)	23 (44%)
Peripheral sensory neuropathy	43 (48%)	7 (8%)		15 (25%)	2 (3%)		36 (60%)	4 (7%)		21 (40%)
Platelet count decreased	22 (25%)	4 (4%)		7 (12%)			14 (23%)	1 (2%)		7 (14%)	1 (2%)
Plural effusion		2 (2%)		2 (3%)	2 (3%)		1 (2%)			3 (6%)	2 (4%)
Pneumonitis	1 (1%)		2 (2%)	1 (2%)			1 (2%)			2 (4%)
Pneumothrorax			1 (1%)	1 (2%)
Progressive disease									1 (2%)
Respiratory failure			1 (1%)
Sepsis		6 (7%)	2 (2%)			1 (2%)		1 (2%)			3 (6%)	1 (2%)
Stroke					1 (2%)	2 (3%)	2 (3%)
Thromboembolic event	7 (8%)	3 (3%)	1 (1%)	5 (8%)	1 (2%)	1 (2%)	1 (2%)	3 (5%)		2 (4%)	4 (7%)
Venticullar fibrillation			1 (1%)
Vomiting	28 (32%)	5 (6%)		13 (22%)	1 (2%)		17 (28%)	2 (3%)		13 (25%)	2 (4%)
White blood cell decreased	17 (19%)	12 (14%)		7 (12%)	6 (10%)		4 (7%)	4 (7%)		7 (14%)	2 (4%)
*Except for grade 5, adverse events are displayed when they were observed in ≥ 20% patients at grade 1 or 2 or ≥ 5% patients at grade 3 or 4 in at least one arm
