# Supplementary material for: First-line modified FOLFOX plus/minus nivolumab and Ipilimumab or FLOT plus nivolumab in advanced gastroesophageal adenocarcinoma: a phase II multi-cohort IKF-AIO-MOONLIGHT trial
Source: Nat Commun. 2026 Feb 27;17:2072. doi: 10.1038/s41467-026-69622-7 (PMC12948978; doi:10.1038/s41467-026-69622-7)
Supplement: Supplementary file 6 — Source Data [file 41467_2026_69622_MOESM6_ESM.xlsx]

## Sheet: MOONLIGHT_S1_A
Treatment groups	Progression or death	Time to progression or death (months)	Death	Survival time (months)
Arm A & A1	No	3.6797	No	27.0719
Arm A & A1	No	2.037	No	3.4825
Arm A & A1	No	8.3778	No	9.922
Arm A & A1	No	2.0698	No	6.6037
Arm A & A1	No	12.6817	No	18.694
Arm A & A1	No	6.7023	No	6.7023
Arm A & A1	No	10.6776	No	15.0144
Arm A & A1	No	7.5565	No	38.5051
Arm A & A1	No	5.4209	No	9.0678
Arm A & A1	No	1.8398	Yes	1.8398
Arm A & A1	No	7.0308	No	9.922
Arm A & A1	Yes	9.6591	No	10.1191
Arm A & A1	No	6.5051	No	6.5051
Arm A & A1	No	8.6735	No	9.5277
Arm A & A1	No	9.5277	No	13.2731
Arm A & A1	No	2.037	Yes	46.8172
Arm A & A1	No	10.3162	No	10.3162
Arm A & A1	No	6.6694	Yes	25.9548
Arm A & A1	No	4.0411	No	4.3039
Arm B	No	1.577	No	1.577
Arm A & A1	No	5.7166	No	6.1437
Arm A & A1	No	1.8398	No	2.4641
Arm B	No	5.6838	No	5.6838
Arm B	No	31.4415	Yes	51.0226
Arm B	Yes	3.6797	Yes	8.2464
Arm B	No	4.9281	No	12.4517
Arm A & A1	No	2.6283	No	2.6283
Arm B	No	8.2793	No	8.2793
Arm A & A1	No	11.0062	No	41.8234
Arm B	No	1.1499	No	1.4784
Arm B	No	7.885	No	19.9097
Arm B	No	11.4661	No	11.4661
Arm A & A1	No	3.2526	No	5.0924
Arm B	No	2.0698	No	2.5955
Arm B	No	1.9055	No	1.9055
Arm A & A1	No	14.9487	No	29.1417
Arm B	No	5.6181	No	10.1191
Arm B	No	1.577	No	3.5483
Arm A & A1	No	0.23	No	1.2813
Arm B	No	1.0842	No	1.0842
Arm A & A1	No	5.4538	No	12.3532
Arm A & A1	Yes	25.1335	Yes	48.0657
Arm B	Yes	7.9179	No	16.3614
Arm B	No	2.1027	No	3.9097
Arm A & A1	No	7.7864	No	7.7864
Arm A & A1	No	4.1396	No	14.1602
Arm B	Yes	3.9754	Yes	5.5195
Arm A & A1	No	3.2854	No	3.2854
Arm A & A1	No	11.269	No	12.4846
Arm B	No	11.6961	No	24.6735
Arm A & A1	No	6.4066	No	9.1006
Arm A & A1	No	1.9384	No	13.9302
Arm B	No	4.0411	No	8.4107
Arm B	No	20.1396	No	34.8255
Arm B	No	1.1499	No	1.1499
Arm A & A1	No	5.6509	No	6.7351
Arm B	No	11.039	No	16.9199
Arm A & A1	No	21.2238	No	21.848
Arm B	No	1.9384	No	6.2423
Arm B	No	15.6057	No	15.6386

## Sheet: MOONLIGHT_S1_B
Treatment groups	Progression or death	Time to progression or death (months)	Death	Survival time (months)
Arm A & A1	No	20.0082	No	29.5359
Arm A & A1	No	5.2238	No	15.2115
Arm A & A1	No	2.0698	No	2.0698
Arm A & A1	No	9.5934	No	16.46
Arm A & A1	Yes	24.3121	Yes	25.2977
Arm A & A1	Yes	22.9322	Yes	44.4846
Arm A & A1	Yes	42.6448	Yes	44.5175
Arm A & A1	No	11.9589	Yes	20.6653
Arm A & A1	No	4.9938	No	4.9938
Arm A & A1	No	4.5996	No	5.5524
Arm A & A1	No	2.2669	No	2.2669
Arm A & A1	No	11.2361	No	21.848
Arm A & A1	No	0.7556	No	0.7556
Arm A & A1	No	1.7084	No	1.7084
Arm A & A1	No	14.3244	No	27.1047
Arm A & A1	No	6.078	No	11.9261
Arm A & A1	Yes	45.1088	Yes	45.1088
Arm A & A1	No	10.7105	No	10.7105
Arm B	No	4.5996	No	5.2567
Arm A & A1	No	1.4456	No	10.3491
Arm A & A1	No	4.0411	No	19.5811
Arm A & A1	No	5.6181	No	7.0308
Arm B	No	10.6448	No	12.4517
Arm A & A1	No	1.4784	No	1.4784
Arm B	Yes	15.2772	No	18.7598
Arm A & A1	No	5.7823	No	7.6879
Arm B	No	1.807	No	2.2998
Arm B	No	3.2197	Yes	8.9363
Arm A & A1	No	2.7269	No	2.7269
Arm A & A1	No	14.0287	No	14.0287
Arm B	No	5.5195	No	18.9569
Arm A & A1	No	2.0698	No	2.0698
Arm B	No	7.0637	No	7.0637
Arm B	No	7.1294	No	8.0493
Arm B	No	1.9384	No	7.7536
Arm B	No	15.2772	No	19.5154
Arm A & A1	No	5.7823	No	7.2936
Arm A & A1	No	1.7413	No	8.7721
Arm A & A1	No	9.4292	No	15.77
Arm B	No	3.9425	No	6.9322
Arm B	No	1.7084	No	8.5092
Arm A & A1	Yes	2.9897	No	8.345
Arm A & A1	Yes	44.9117	Yes	47.9014
Arm A & A1	No	2.7598	No	4.0082
Arm A & A1	No	4.3368	No	4.3368
Arm A & A1	No	0.9199	No	1.1499
Arm A & A1	No	3.3183	No	11.0719
Arm B	No	9.0349	No	15.77
Arm A & A1	No	1.577	No	8.2793
Arm A & A1	No	19.1211	No	28.9117
Arm B	No	8.0164	No	19.384
Arm B	No	10.7105	No	22.7351
Arm B	No	14.8501	No	23.2279
Arm B	No	3.4825	No	3.7454
Arm A & A1	No	5.7166	No	9.5277
Arm A & A1	No	6.0123	No	6.0123
Arm A & A1	No	3.4497	No	3.8439
Arm A & A1	No	1.577	No	5.4867
Arm B	No	2.0041	No	20.1725
Arm B	No	1.6427	No	4.8624
Arm B	No	6.6366	Yes	23.3265
Arm B	Yes	1.0513	No	7.2936
Arm A & A1	No	5.3552	No	19.5483
Arm B	No	8.8378	No	23.4579
Arm B	No	1.577	No	4.1396

## Sheet: MOONLIGHT_S2_A
Treatment groups	Progression or death	Time to progression or death (months)	Death	Survival time (months)
Arm A & A1	No	3.6797	No	27.0719
Arm A2	No	3.9754	No	16.9199
Arm A & A1	No	2.037	No	3.4825
Arm A & A1	No	8.3778	No	9.922
Arm A & A1	No	2.0698	No	6.6037
Arm A & A1	No	12.6817	No	18.694
Arm A2	No	9.7248	No	39.5236
Arm A2	No	3.4825	No	3.4825
Arm A & A1	No	6.7023	No	6.7023
Arm A2	No	5.4867	No	9.922
Arm A & A1	No	10.6776	No	15.0144
Arm A2	No	6.2094	No	11.039
Arm A2	Yes	4.0739	Yes	11.2033
Arm A2	No	1.6756	No	5.0267
Arm A2	No	12.1561	No	19.3183
Arm A & A1	No	7.5565	No	38.5051
Arm A & A1	No	5.4209	No	9.0678
Arm A2	No	5.3881	No	16.3614
Arm A & A1	No	1.8398	Yes	1.8398
Arm A2	No	1.577	No	1.577
Arm A & A1	No	7.0308	No	9.922
Arm A & A1	Yes	9.6591	No	10.1191
Arm A2	No	3.9425	No	3.9425
Arm A2	No	3.5483	No	3.5483
Arm A & A1	No	6.5051	No	6.5051
Arm A & A1	No	8.6735	No	9.5277
Arm A2	No	3.2854	No	3.2854
Arm A2	No	2.2341	No	2.2341
Arm A2	No	10.0534	No	37.3552
Arm A & A1	No	9.5277	No	13.2731
Arm A2	No	2.0041	No	5.0267
Arm A2	No	3.8768	No	6.8665
Arm A2	Yes	35.4825	Yes	37.8152
Arm A & A1	No	2.037	Yes	46.8172
Arm A & A1	No	10.3162	No	10.3162
Arm A & A1	No	6.6694	Yes	25.9548
Arm A & A1	No	4.0411	No	4.3039
Arm A & A1	No	5.7166	No	6.1437
Arm A & A1	No	1.8398	No	2.4641
Arm A & A1	No	2.6283	No	2.6283
Arm A & A1	No	11.0062	No	41.8234
Arm A & A1	No	3.2526	No	5.0924
Arm A & A1	No	14.9487	No	29.1417
Arm A & A1	No	0.23	No	1.2813
Arm A & A1	No	5.4538	No	12.3532
Arm A & A1	Yes	25.1335	Yes	48.0657
Arm A & A1	No	7.7864	No	7.7864
Arm A & A1	No	4.1396	No	14.1602
Arm A & A1	No	3.2854	No	3.2854
Arm A & A1	No	11.269	No	12.4846
Arm A & A1	No	6.4066	No	9.1006
Arm A & A1	No	1.9384	No	13.9302
Arm A & A1	No	5.6509	No	6.7351
Arm A & A1	No	21.2238	No	21.848

## Sheet: MOONLIGHT_S2_B
Treatment groups	Progression or death	Time to progression or death (months)	Death	Survival time (months)
Arm A2	No	3.7454	No	7.0637
Arm A & A1	No	20.0082	No	29.5359
Arm A & A1	No	5.2238	No	15.2115
Arm A & A1	No	2.0698	No	2.0698
Arm A2	Yes	0.46	No	6.9979
Arm A & A1	No	9.5934	No	16.46
Arm A2	No	2.7926	No	7.5893
Arm A2	No	1.1499	No	9.5277
Arm A2	No	1.4127	No	1.4127
Arm A2	No	3.2197	No	5.7495
Arm A2	No	4.0082	No	4.5996
Arm A2	Yes	25.7248	Yes	40.6735
Arm A & A1	Yes	24.3121	Yes	25.2977
Arm A2	Yes	34.6612	Yes	39.0637
Arm A2	No	3.0554	No	3.0554
Arm A2	No	3.6468	No	3.6468
Arm A2	No	4.1396	No	7.8522
Arm A & A1	Yes	22.9322	Yes	44.4846
Arm A2	No	1.7741	No	14.653
Arm A & A1	Yes	42.6448	Yes	44.5175
Arm A2	No	5.1253	No	5.1253
Arm A & A1	No	11.9589	Yes	20.6653
Arm A2	Yes	41.3963	Yes	41.3963
Arm A2	No	3.6468	No	6.4394
Arm A & A1	No	4.9938	No	4.9938
Arm A2	No	2.2012	No	5.3552
Arm A2	No	1.7084	No	25.5934
Arm A & A1	No	4.5996	No	5.5524
Arm A2	Yes	6.4394	No	6.9322
Arm A & A1	No	2.2669	No	2.2669
Arm A2	No	3.1869	No	4.0739
Arm A & A1	No	11.2361	No	21.848
Arm A2	No	14.3573	Yes	44.9774
Arm A2	No	1.8398	No	1.8398
Arm A2	No	5.7495	No	5.7495
Arm A & A1	No	0.7556	No	0.7556
Arm A2	No	7.0965	No	21.2238
Arm A2	No	5.5524	No	6.8008
Arm A & A1	No	1.7084	No	1.7084
Arm A2	No	4.5667	No	7.0965
Arm A & A1	No	14.3244	No	27.1047
Arm A & A1	No	6.078	No	11.9261
Arm A & A1	Yes	45.1088	Yes	45.1088
Arm A & A1	No	10.7105	No	10.7105
Arm A & A1	No	1.4456	No	10.3491
Arm A & A1	No	4.0411	No	19.5811
Arm A & A1	No	5.6181	No	7.0308
Arm A & A1	No	1.4784	No	1.4784
Arm A & A1	No	5.7823	No	7.6879
Arm A & A1	No	2.7269	No	2.7269
Arm A & A1	No	14.0287	No	14.0287
Arm A & A1	No	2.0698	No	2.0698
Arm A & A1	No	5.7823	No	7.2936
Arm A & A1	No	1.7413	No	8.7721
Arm A & A1	No	9.4292	No	15.77
Arm A & A1	Yes	2.9897	No	8.345
Arm A & A1	Yes	44.9117	Yes	47.9014
Arm A & A1	No	2.7598	No	4.0082
Arm A & A1	No	4.3368	No	4.3368
Arm A & A1	No	0.9199	No	1.1499
Arm A & A1	No	3.3183	No	11.0719
Arm A & A1	No	1.577	No	8.2793
Arm A & A1	No	19.1211	No	28.9117
Arm A & A1	No	5.7166	No	9.5277
Arm A & A1	No	6.0123	No	6.0123
Arm A & A1	No	3.4497	No	3.8439
Arm A & A1	No	1.577	No	5.4867
Arm A & A1	No	5.3552	No	19.5483

## Sheet: MOONLIGHT_Figure2
Treatment groups	Progression or death	Time to progression or death (months)	Death	Survival time (months)
Arm A1 & A	No	3.6797	No	27.0719
Arm A2	No	2.7269	No	24.3778
Arm A2	No	3.9754	No	16.9199
Arm A1 & A	No	2.037	No	3.4825
Arm A2	No	3.7454	No	7.0637
Arm A1 & A	No	20.0082	No	29.5359
Arm A1 & A	No	8.3778	No	9.922
Arm A2	No	1.8398	No	4.6653
Arm A2	No	3.5483	No	12.0903
Arm C	No	1.1499	No	1.1499
Arm C	No	16.6242	Yes	26.6776
Arm C	No	9.0349	No	10.8419
Arm A1 & A	No	2.0698	No	6.6037
Arm A1 & A	No	12.6817	No	18.694
Arm A1 & A	No	5.2238	No	15.2115
Arm A1 & A	No	2.0698	No	2.0698
Arm C	No	4.5339	No	4.5339
Arm A2	No	8.1807	No	28.7474
Arm C	No	3.7125	Yes	3.8439
Arm A2	Yes	0.46	No	6.9979
Arm A1 & A	No	9.5934	No	16.46
Arm A2	No	9.7248	No	39.5236
Arm A2	No	11.0719	No	35.154
Arm A2	No	2.7926	No	7.5893
Arm A2	No	7.1294	No	9.1335
Arm C	Yes	24.4107	Yes	30.3901
Arm C	Yes	3.7125	Yes	29.3388
Arm C	No	3.5483	No	10.4476
Arm C	No	7.5565	No	24.7392
Arm C	No	7.655	No	17.3799
Arm C	Yes	26.5791	Yes	27.8275
Arm C	No	4.6324	No	8.3121
Arm C	Yes	3.154	No	22.7023
Arm A1 & A	No	21.5195	No	29.9302
Arm A2	No	1.1499	No	9.5277
Arm A2	No	1.4127	No	1.4127
Arm A2	No	3.4825	No	3.4825
Arm C	No	6.6037	No	6.6037
Arm C	No	12.7146	Yes	27.1704
Arm A2	No	3.2197	No	5.7495
Arm A1 & A	No	6.7023	No	6.7023
Arm A2	No	4.0082	No	4.5996
Arm A2	Yes	25.7248	Yes	40.6735
Arm A1 & A	Yes	24.3121	Yes	25.2977
Arm A2	Yes	34.6612	Yes	39.0637
Arm C	No	2.8583	No	2.8583
Arm C	Yes	0.8871	No	5.7166
Arm C	No	1.347	No	6.1109
Arm A2	No	5.4867	No	9.922
Arm A1 & A	No	10.6776	No	15.0144
Arm A2	No	6.2094	No	11.039
Arm A2	No	3.0554	No	3.0554
Arm A2	No	3.6468	No	3.6468
Arm A2	Yes	4.0739	Yes	11.2033
Arm A2	No	1.6756	No	5.0267
Arm A2	No	12.1561	No	19.3183
Arm C	No	14.3244	No	16.0329
Arm A2	No	1.2813	No	5.2895
Arm A2	No	9.0021	No	16.23
Arm A1 & A	No	7.5565	No	38.5051
Arm A2	No	4.1396	No	7.8522
Arm C	No	6.1766	No	6.8008
Arm C	Yes	6.6694	No	15.7043
Arm C	No	3.384	No	4.5339
Arm A1 & A	No	5.4209	No	9.0678
Arm A1 & A	Yes	22.9322	Yes	44.4846
Arm A2	No	1.7741	No	14.653
Arm C	No	3.7125	No	25.5277
Arm A2	No	5.3881	No	16.3614
Arm A1 & A	Yes	42.6448	Yes	44.5175
Arm A1 & A	No	1.8398	Yes	1.8398
Arm C	No	5.4867	No	7.1622
Arm A2	No	5.1253	No	5.1253
Arm A1 & A	No	11.9589	Yes	20.6653
Arm A2	No	1.577	No	1.577
Arm A2	Yes	41.3963	Yes	41.3963
Arm A2	No	3.6468	No	6.4394
Arm C	No	5.3224	No	6.3409
Arm C	No	9.922	No	14.5873
Arm A1 & A	No	4.9938	No	4.9938
Arm A2	No	2.2012	No	5.3552
Arm A2	No	1.7084	No	25.5934
Arm A1 & A	No	4.5996	No	5.5524
Arm C	No	3.9425	No	4.4353
Arm C	No	3.7125	No	5.2895
Arm C	Yes	5.5524	No	29.6674
Arm C	Yes	27.3347	Yes	27.3347
Arm C	No	5.7166	No	7.3922
Arm A2	No	3.384	No	11.8275
Arm A2	Yes	6.4394	No	6.9322
Arm A1 & A	No	7.0308	No	9.922
Arm A1 & A	No	2.2669	No	2.2669
Arm A2	No	7.3265	No	11.5647
Arm A2	No	3.1869	No	4.0739
Arm A1 & A	No	11.2361	No	21.848
Arm C	No	3.7782	No	3.7782
Arm C	No	1.6427	No	3.154
Arm C	No	10.0534	No	10.7105
Arm C	No	3.6468	No	5.1253
Arm C	No	5.191	Yes	16.0986
Arm C	No	5.9138	No	7.1294
Arm C	No	14.1273	Yes	26.0534
Arm C	No	1.6427	No	1.9055
Arm A2	No	7.6879	No	29.0103
Arm C	No	18.8255	Yes	30.4887
Arm C	No	13.076	No	29.6674
Arm C	Yes	28.0575	Yes	28.6817
Arm A2	No	14.3573	Yes	44.9774
Arm A2	No	2.3655	No	2.3655
Arm A1 & A	Yes	9.6591	No	10.1191
Arm A2	No	1.8398	No	1.8398
Arm A2	No	3.9425	No	3.9425
Arm A2	No	3.5483	No	3.5483
Arm A2	No	5.7495	No	5.7495
Arm A1 & A	No	0.7556	No	0.7556
Arm A2	Yes	3.2526	Yes	22.078
Arm A2	No	7.0965	No	21.2238
Arm A1 & A	No	6.5051	No	6.5051
Arm A1 & A	No	8.6735	No	9.5277
Arm A2	No	3.2854	No	3.2854
Arm A2	No	3.7782	No	12.2546
Arm A2	No	5.5524	No	6.8008
Arm A2	No	2.2341	No	2.2341
Arm A2	No	6.078	Yes	7.4579
Arm C	No	9.4949	No	17.807
Arm C	No	6.9651	No	10.4805
Arm C	Yes	4.1725	Yes	28.3532
Arm C	Yes	26.7762	Yes	27.8275
Arm C	No	27.269	Yes	27.269
Arm C	No	13.1088	Yes	26.2505
Arm A2	No	10.0534	No	37.3552
Arm A1 & A	No	9.5277	No	13.2731
Arm C	No	7.8522	Yes	26.9733
Arm A1 & A	No	1.7084	No	1.7084
Arm A2	No	2.0041	No	5.0267
Arm A2	No	3.8768	No	6.8665
Arm A2	Yes	35.4825	Yes	37.8152
Arm C	Yes	4.9281	Yes	29.306
Arm A2	No	4.5667	No	7.0965
Arm A2	No	4.3696	No	5.3881
Arm C	No	0.46	No	0.46
Arm C	No	0.2957	No	9.6263
Arm A1 & A	No	14.3244	No	27.1047
Arm A1 & A	No	6.078	No	11.9261
Arm A1 & A	No	2.037	Yes	46.8172
Arm A1 & A	Yes	45.1088	Yes	45.1088
Arm A1 & A	No	10.7105	No	10.7105
Arm A1 & A	No	10.3162	No	10.3162
Arm A1 & A	No	6.6694	Yes	25.9548
Arm B	No	4.5996	No	5.2567
Arm A1 & A	No	4.0411	No	4.3039
Arm B	No	1.577	No	1.577
Arm A1 & A	No	2.9569	No	2.9569
Arm A1 & A	No	1.4456	No	10.3491
Arm A1 & A	No	7.8522	No	14.5873
Arm A1 & A	No	4.0411	No	19.5811
Arm A1 & A	No	5.7166	No	6.1437
Arm A1 & A	No	5.6181	No	7.0308
Arm B	No	10.6448	No	12.4517
Arm A1 & A	No	1.4784	No	1.4784
Arm A1 & A	No	1.8398	No	2.4641
Arm B	Yes	15.2772	No	18.7598
Arm A1 & A	No	5.7823	No	7.6879
Arm B	No	1.807	No	2.2998
Arm B	No	3.2197	Yes	8.9363
Arm A1 & A	No	2.7269	No	2.7269
Arm B	No	22.9651	Yes	47.8686
Arm A1 & A	No	14.0287	No	14.0287
Arm B	No	5.6838	No	5.6838
Arm B	No	31.4415	Yes	51.0226
Arm B	No	5.5195	No	18.9569
Arm B	Yes	3.6797	Yes	8.2464
Arm B	No	4.9281	No	12.4517
Arm A1 & A	No	5.5524	No	5.5524
Arm A1 & A	No	2.6283	No	2.6283
Arm A1 & A	No	2.0698	No	2.0698
Arm B	No	8.2793	No	8.2793
Arm A1 & A	No	11.0062	No	41.8234
Arm B	No	1.1499	No	1.4784
Arm B	No	7.0637	No	7.0637
Arm A1 & A	No	10.1191	No	11.7947
Arm B	No	7.885	No	19.9097
Arm B	No	7.1294	No	8.0493
Arm B	No	1.9384	No	7.7536
Arm B	No	15.2772	No	19.5154
Arm A1 & A	No	5.7823	No	7.2936
Arm A1 & A	No	1.7413	No	8.7721
Arm A1 & A	No	9.4292	No	15.77
Arm B	No	11.4661	No	11.4661
Arm B	No	3.9425	No	6.9322
Arm B	No	1.7084	No	8.5092
Arm A1 & A	Yes	2.9897	No	8.345
Arm A1 & A	No	8.0164	No	9.8234
Arm B	Yes	49.4127	Yes	49.4127
Arm A1 & A	Yes	44.9117	Yes	47.9014
Arm B	No	3.1869	No	17.807
Arm A1 & A	No	2.7598	No	4.0082
Arm B	No	7.8193	No	35.1211
Arm A1 & A	Yes	1.8398	Yes	1.8727
Arm A1 & A	No	3.2526	No	5.0924
Arm B	No	9.1335	No	19.2526
Arm B	No	4.961	Yes	54.8337
Arm B	No	1.6427	No	1.8398
Arm A1 & A	No	6.1766	Yes	6.1766
Arm B	No	2.0698	No	2.5955
Arm B	No	1.9055	No	1.9055
Arm A1 & A	No	14.9487	No	29.1417
Arm B	No	1.6427	No	3.8439
Arm A1 & A	No	4.3368	No	4.3368
Arm B	No	5.6181	No	10.1191
Arm B	No	1.577	No	3.5483
Arm A1 & A	No	0.23	No	1.2813
Arm A1 & A	No	0.9199	No	1.1499
Arm A1 & A	No	3.3183	No	11.0719
Arm B	No	9.0349	No	15.77
Arm B	No	7.1294	No	15.3758
Arm A1 & A	No	1.577	No	8.2793
Arm A1 & A	No	19.1211	No	28.9117
Arm B	No	8.0164	No	19.384
Arm B	No	10.7105	No	22.7351
Arm B	No	1.0842	No	1.0842
Arm A1 & A	No	5.4538	No	12.3532
Arm A1 & A	Yes	25.1335	Yes	48.0657
Arm B	No	10.5462	No	14.9158
Arm B	No	14.8501	No	23.2279
Arm B	Yes	7.9179	No	16.3614
Arm B	No	2.1027	No	3.9097
Arm B	No	7.1622	No	12.846
Arm A1 & A	No	7.7864	No	7.7864
Arm A1 & A	No	4.1396	No	14.1602
Arm B	No	3.4825	No	3.7454
Arm B	Yes	3.9754	Yes	5.5195
Arm A1 & A	No	3.2854	No	3.2854
Arm A1 & A	No	11.269	No	12.4846
Arm B	Yes	1.7413	Yes	2.8912
Arm A1 & A	No	5.7166	No	9.5277
Arm A1 & A	No	6.0123	No	6.0123
Arm A1 & A	No	3.4497	No	3.8439
Arm B	No	11.6961	No	24.6735
Arm A1 & A	No	1.577	No	5.4867
Arm A1 & A	No	6.4066	No	9.1006
Arm B	No	2.0041	No	20.1725
Arm B	No	1.6427	No	4.8624
Arm A1 & A	No	1.9384	No	13.9302
Arm A1 & A	Yes	0	Yes	4.4682
Arm B	No	4.0411	No	8.4107
Arm B	No	6.6366	Yes	23.3265
Arm B	Yes	1.0513	No	7.2936
Arm A1 & A	No	10.9405	No	15.0801
Arm B	No	20.1396	No	34.8255
Arm A1 & A	No	5.3552	No	19.5483
Arm B	No	30.0616	No	36.5339
Arm B	No	1.1499	No	1.1499
Arm A1 & A	No	5.6509	No	6.7351
Arm B	No	11.039	No	16.9199
Arm A1 & A	No	21.2238	No	21.848
Arm A1 & A	No	18.6612	No	35.9425
Arm B	No	1.9384	No	6.2423
Arm B	No	8.8378	No	23.4579
Arm A1 & A	No	11.2361	No	34.1027
Arm B	No	1.577	No	4.1396
Arm B	No	15.6057	No	15.6386

## Sheet: MOONLIGHT_S3_A
Treatment group	Progression or death	Time to progression or death (months)	Death	Survival time (months)
Arm C	No	3.7125	Yes	3.8439
Arm C	Yes	3.7125	Yes	29.3388
Arm C	No	3.5483	No	10.4476
Arm C	Yes	0.8871	No	5.7166
Arm C	Yes	6.6694	No	15.7043
Arm C	No	9.922	No	14.5873
Arm C	No	3.9425	No	4.4353
Arm C	No	3.7125	No	5.2895
Arm C	No	10.0534	No	10.7105
Arm C	No	3.6468	No	5.1253
Arm C	No	6.9651	No	10.4805
Arm C	No	13.1088	Yes	26.2505
Arm C	No	0.2957	No	9.6263

## Sheet: MOONLIGHT_S3_B
Treatment group	Progression or death	Time to progression or death (months)	Death	Survival time (months)
Arm C	No	1.1499	No	1.1499
Arm C	No	16.6242	Yes	26.6776
Arm C	No	9.0349	No	10.8419
Arm C	No	4.5339	No	4.5339
Arm C	No	7.5565	No	24.7392
Arm C	No	7.655	No	17.3799
Arm C	Yes	26.5791	Yes	27.8275
Arm C	No	4.6324	No	8.3121
Arm C	Yes	3.154	No	22.7023
Arm C	No	6.6037	No	6.6037
Arm C	No	12.7146	Yes	27.1704
Arm C	No	2.8583	No	2.8583
Arm C	No	1.347	No	6.1109
Arm C	No	14.3244	No	16.0329
Arm C	No	6.1766	No	6.8008
Arm C	No	3.384	No	4.5339
Arm C	No	3.7125	No	25.5277
Arm C	No	5.4867	No	7.1622
Arm C	No	5.3224	No	6.3409
Arm C	Yes	5.5524	No	29.6674
Arm C	Yes	27.3347	Yes	27.3347
Arm C	No	5.7166	No	7.3922
Arm C	No	1.6427	No	3.154
Arm C	No	5.9138	No	7.1294
Arm C	No	14.1273	Yes	26.0534
Arm C	No	1.6427	No	1.9055
Arm C	No	18.8255	Yes	30.4887
Arm C	No	13.076	No	29.6674
Arm C	Yes	28.0575	Yes	28.6817
Arm C	Yes	4.1725	Yes	28.3532
Arm C	Yes	26.7762	Yes	27.8275
Arm C	No	27.269	Yes	27.269
Arm C	Yes	4.9281	Yes	29.306
Arm C	No	0.46	No	0.46
